# Supplementary material for: Automatic Hyoid Bone Tracking in Real-Time Ultrasound Swallowing Videos Using Deep Learning Based and Correlation Filter Based Trackers
Source: Sensors (Basel). 2021 May 26;21(11):3712. doi: 10.3390/s21113712 (PMC8199027; doi:10.3390/s21113712)
Supplement: Supplementary file 1 [file sensors-21-03712-s001.zip]

Archive with 1 entries (1 files):
- sensors-1187128-supplementary.wmv
